# Supplementary material for: Exogenous γ-Aminobutyric Acid (GABA) Enhanced Response to Abiotic Stress in Hypsizygus marmoreus by Improving Mycelial Growth and Antioxidant Capacity
Source: Metabolites. 2024 Jan 27;14(2):94. doi: 10.3390/metabo14020094 (PMC10890280; doi:10.3390/metabo14020094)
Supplement: Supplementary file 1 [file metabolites-14-00094-s001.zip]

Archive with 1 entries (1 files):
- metabolites-2789797-supplementary.pdf
